# Supplementary material for: Unraveling Complex Hysteresis Phenomenon in 1,2-Dipalmitoyl-sn-Glycero-3-Phosphocholine Monolayer: Insight into Factors Influencing Surface Dynamics
Source: Int J Mol Sci. 2023 Nov 13;24(22):16252. doi: 10.3390/ijms242216252 (PMC10671618; doi:10.3390/ijms242216252)
Supplement: Supplementary file 1 [file ijms-24-16252-s001.zip]

Archive with 1 entries (1 files):
- ijms-2701345-supplementary.pdf
